# Supplementary material for: Comparison of the Metabolic Profile between Unstimulated and Stimulated Saliva Samples from Pregnant Women with/without Obesity and Periodontitis
Source: J Pers Med. 2023 Jul 11;13(7):1123. doi: 10.3390/jpm13071123 (PMC10381358; doi:10.3390/jpm13071123)
Supplement: Supplementary file 1 [file jpm-13-01123-s001.zip]

Archive with 5 entries (5 files):
- Supplementary file S1.pdf
- Supplementary file S2.pdf
- Supplementary file S3.pdf
- Supplementary file S4.pdf
- Supplementary file S5.pdf
